# Supplementary material for: AI-driven discovery of blood xenobiotic biomarkers in neovascular age-related macular degeneration using iterative random forests
Source: Graefes Arch Clin Exp Ophthalmol. 2024 Jun 6;262(11):3567–75. doi: 10.1007/s00417-024-06538-2 (PMC11584439; doi:10.1007/s00417-024-06538-2)
Supplement: Supplementary file 2 — Supplementary file2 (XLSX 85 KB) [file 417_2024_6538_MOESM2_ESM.xlsx]

## Sheet: Sheet1
Patient ID	gluconate	salicylate	cotinine	caffeine	4-acetamidophenol	naproxen	ibuprofen	2-hydroxyhippurate (salicylurate)	metoprolol	3-(N-acetyl-L-cystein-S-yl) acetaminophen	4-acetaminophen sulfate	benzoate	3-phenylpropionate (hydrocinnamate)	hippurate	4-acetamidophenylglucuronide	tartarate	theophylline	quinate	theobromine	paraxanthine	4-acetylphenol sulfate	theanine	tartronate (hydroxymalonate)	erythritol	saccharin	iminodiacetate (IDA)	EDTA	N-(2-furoyl)glycine	1,3-dimethylurate	3-methylxanthine	piperine	stachydrine	p-cresol sulfate	salicyluric glucuronide*	metoprolol acid metabolite*	7-methylxanthine	1,3,7-trimethylurate	3,7-dimethylurate	1,7-dimethylurate	1-methylurate	5-acetylamino-6-formylamino-3-methyluracil	5-acetylamino-6-amino-3-methyluracil	1-methylxanthine	4-hydroxyhippurate	homostachydrine*	hydroquinone sulfate	catechol sulfate	3-(3-hydroxyphenyl)propionate	4-vinylphenol sulfate
PD-ALCR-00001	0.749462	1.13044	0.715083	0.187505	0	0	0	1.01633	1	0	0	0	0.787723	0.611583	0	1.72377	0.546767	1.04106	0.84446	0.523036	0	0.28452	0.852538	0.699492	2.07096	1	0.70771	0.129516	0.69423	0.292071	0.772588	1.14536	0.706175	0	1.08756	0.761635	0	0	0.523864	1.03765	0.455095	0.728298	1.10275	0.463	0.538601	0.686157	0.438005	0	2.00703
PD-ALCR-00002	0.66238	0.717107	0	1.88596	0	0	0	0.49187	0	0	0	0	1.85675	0.702903	0	1	0.98696	0.799046	0.401578	0.917427	1.23531	0	1.39418	0.795333	0	0.990161	1.4447	3.16134	0.495431	0	6.22061	0.720419	0.709	0	0	0.336783	0.917077	0	0.638648	0.646107	1.0948	0.69883	0.665984	1.06026	0.649566	0.731724	0.925771	0	0.948291
PD-ALCR-00003	1.16421	254.57	0	0.962081	0	0	0	148.205	0	0	0	0	0.856129	1.03159	0	2.15818	0.945742	2.1493	0.635818	1.52176	1.51117	0	0.726612	1.72975	0	0.834732	0.373097	1.21786	1.07709	0.411207	2.22525	0.404151	1.37471	0.355618	0	1.05173	0.875042	0	1.49165	2.95644	1.52563	1.64328	2.32651	0.961098	2.07973	1.00304	1.10437	3.02787	2.3214
PD-ALCR-00004	1.0996	0.562353	0	1.93216	0	0	0	0.575044	0	0	0	0	1.74093	1.91257	0	0.35891	1.01304	1.45307	0.956908	1.5213	0.743831	0	0	0.797836	0.0937008	1.06278	0.636648	3.13731	1.4508	0.402478	1.2748	2.05242	1.34293	0	0	0.642943	1.29968	0	1.84791	1.90876	4.37603	2.31451	1.01084	1.31596	2.16024	1.20896	1.19912	1.92133	0.615225
PD-ALCR-00005	0.929323	1.03865	0	1.46669	0	0	0	0.797241	0	0	0	0	1.10725	0.600946	0	0.446236	1.91813	0.999776	4.02204	1.62603	1.56883	0	1.43717	0.782675	0.416885	1.17631	1.37864	0.856481	1.22915	2.21462	3.34081	2.77912	1.08265	0	0	2.15812	0.630877	0	1.75188	0.653975	4.26319	1.94188	0.831043	0.415965	0.357532	0.510874	0.797958	0	1.62758
PD-ALCR-00006	3.15761	12.2573	0	0.350569	0.0108633	0	0	552.956	0	1.5358	0.587721	0.973649	0.713092	34.929	0.482673	65.4918	0.721856	2.21887	14.4851	0.492853	11.441	0	1.27848	5.44349	1.15115	1.1706	0.674279	9.05805	0.907402	9.80626	0.162472	0.783189	4.55332	27.432	0	26.9037	4.01492	11.2159	5.42829	0	0.899533	2.3246	0.544799	71.7506	0.410067	24.057	2.73693	0	1.39199
PD-ALCR-00007	0.808086	0.568698	0	0.78098	0	0	0	0	0	0	0	0	0.703237	3.79405	0	0	0.6679	0.993674	0.458562	0.382939	0	1	1.82102	0.873278	0	1.42652	1.20415	0.171757	0.544633	0	0.499624	0.458125	1.30151	0	0	0.121196	1.03295	0	0.567398	0.460353	0.199586	0.215362	0.491506	1.08173	1.7494	0.437275	1.33048	1.5083	0.319445
PD-ALCR-00008	2.39809	1.85862	0	1.86329	0	0	0	1.64059	0	0	0	0	0.255515	0.909391	0	0.868886	0.828455	0.990057	1.40439	1.65112	0	0	1.05009	0.709827	0	1.45193	0.949878	0.909029	1.16326	0.360813	0.810076	2.10577	0.526751	0	0.307295	0.777389	1.09747	0	1.51707	1.28312	3.07346	1.54544	0.997765	1.01263	0.895388	0.624909	0.44877	0	0.415848
PD-ALCR-00009	1.12436	0.419953	0	1.19693	0	1	0	0.955226	0	0	0	0	1.07179	1.76845	0	0.445365	1.44743	1.03463	1.51542	0.87881	0.752455	0	2.20674	1.15004	0.636443	1.40879	1.09022	0.829323	1.75741	2.41214	0.489432	0.575142	1.19801	0	0	1.48272	1.87124	1	2.14461	2.8774	1.20301	1.5601	0.98324	1.34636	3.15697	1.26386	0.962793	0	0.579658
PD-ALCR-00010	1.05731	0.961355	0	1.07424	0	0	0	1	0	0	0	0	1.82682	2.50142	0	0.693438	1.30547	1.20664	0.891332	1.07365	1.65812	0	0.819655	0.887961	0.0688959	1.52646	1.05517	1.07294	1.23374	1	0.160443	0.499946	1.45908	0	0	1.09302	1.01443	0	1.28474	1.66484	0.758174	1.18744	0.934391	0.604221	1	0.715636	1.67178	1.19123	2.4985
PD-ALCR-00011	1.13928	1.28513	0	1.20579	0	0	0	1.35245	7.10335	0	0	0	0.382333	0.605949	0	6.58019	0.508413	0.840347	1.33992	0.649793	3.51081	0	1.22446	1.28515	0	0.833119	0.250587	1.25158	0.694439	1.11451	2.84049	4.11897	0.980181	0	1.41265	1	1.16027	0.743742	0.863735	0.728326	0.0843217	1.02082	0.732656	0.913283	1.87803	2.42977	1.0677	0	0.693919
PD-ALCR-00012	0.733953	208.699	0	0.240129	0	0	0	187.136	0	0	0	1.05856	1.11773	0.450648	0	0.703912	0.872007	0.476082	0.47909	0.23202	0.510371	0.847132	1.38896	0.90346	0.796508	1.51836	0.622897	0	0.311462	0.245756	1.35221	0.891511	0.810258	1.04331	0	0.256763	0.177827	0	0.33085	0.208179	0.836882	0.423662	0	0.933733	0.458989	0	0.698493	0	0.234711
PD-ALCR-00013	0.824351	0.637385	1.48878	1.22467	1	0	0	0.655516	0	0.545592	1	0	0	2.01576	1.02827	0	1.73195	3.18399	0.544578	0.851778	0.573466	0	1.66949	0.878026	0.591334	1.23092	1.53149	1.92785	0.66073	0.357667	0.144076	1	0.240281	0	0	0.326061	0.79541	0	0.824796	0.994566	0.467253	0.458778	0.664969	0.987366	1.08329	0.704096	0.643214	3.01163	3.75386
PD-ALCR-00014	1.24162	1.59407	0	0.164029	0	0	0	1.93792	0	0	0	0	2.72254	2.15699	0	0	0.17538	0.820531	8.31009	0.266005	2.20995	0	0.97409	1.72929	1.13271	0.873776	0.778411	1	0	4.2325	0.236353	0.435574	1.35691	0	0	5.65174	0.237657	3.24936	0.49256	0	0.17093	0.333277	0.395181	1.53508	0.399084	2.34977	1.05803	0.811347	11.1655
PD-ALCR-00015	2.2201	0.717676	0	1	0	0	0	0.650257	0	0	0	1.29418	0.910235	0.968407	0	0	0.884973	0.326511	4.25919	1.09218	0.753046	1.16229	0.593594	1.0727	0	1.10158	0.869663	0.210254	0.7295	0.495678	4.81823	1.24218	0.828566	0	0	0.932605	0.642768	1.40767	0.843439	0.395166	1.41159	0.844063	0.465308	1.51001	2.16241	1.07141	0.692768	1	0.934144
PD-ALCR-00016	1.12449	0.766678	0	1.81799	0	0	0	0.483689	0	0	0	0.903612	0.569012	0.777106	0	0	1.18059	1.38447	1	1.19554	0.861397	0	1.17342	1.01134	1.06034	0.782528	0.348664	1.36223	1.20432	0.310825	1	0.163223	1.27883	0	0	0.284993	1.85013	0	1.50742	0.900567	3.15538	1.54839	0.857537	0.912711	0.681966	0.91703	0.938443	0	1.64716
PD-ALCR-00017	1.19844	0.637863	0	0.555639	0	0	1.48338	1.26695	0	0	0	1.02635	0.682433	1.25347	0	0.682937	0.881291	0.169989	6.63568	0.3359	0.920262	0.67432	1.73919	1.15801	3.68004	0.989989	0.942507	0.285631	0.276143	2.04325	0.0990042	3.18633	0.259575	0.0262605	0	3.05651	0.521018	0	0.558481	0.130696	0.783445	0.390717	0	1.26593	1.47092	0.857492	1.77416	0.374028	0.495143
PD-ALCR-00018	1.31381	1.78522	1.28492	0.951878	0	0	0	1.43802	0	0	0	0.907174	1.37568	1.2024	0	0	0.581877	2.03126	1.93889	1.17048	0	0	0.431793	0.635922	0	0.949416	0.59566	1.77828	0.98089	0.462331	0.353217	1.34863	1.00829	0.0640304	0	1.21394	0.806236	0.865049	0.902433	0.715872	2.97597	1.69093	0.755322	0.476338	0.966764	0.955112	0.764245	0	2.3129
PD-ALCR-00019	3.20123	2.56963	0	0.675187	0	0	0	3.81666	0.80216	0	0	0	0.799947	1.92943	0	0	1.20278	2.8762	0.912632	0.971255	0	0	0.866671	1.06045	0.204333	0.921288	1.03005	0.310854	1.72962	1.29678	0.0569883	0.400515	1.51853	0.325218	0.912435	1.25839	1.37719	0.814681	2.71261	2.15129	8.21627	4.35993	1.11394	1.21522	1.13055	0.619566	1.49959	0	2.63584
PD-ALCR-00020	0.659764	0.51865	0	1.0325	0	0	0	0.260525	0	0	0	0	0.622555	0.623253	0	0.671338	1.30618	1.36584	0.402671	1.03716	0	0	0.877211	0.587403	0	0.901145	0.899912	0.748426	0.584499	0	0.531472	0.915381	0.468892	0	0	0.256874	0.63469	0	0.972442	0.915453	0.593838	0.531871	1.16124	0.339573	0.66742	0	0.691319	0	1.05171
PD-ALCR-00021	1.08775	155.847	0.548869	0.894986	0	0	0	236.737	0	0	0	0.870738	0.520643	0.815423	0	0	1.13527	2.24012	4.95088	0.994453	1.20219	0	0.639914	1.5791	0	0.896397	0.796882	1.38553	1.17606	8.64456	0.8399	5.5117	1.2134	1.25738	0	8.15228	1.17023	2.72523	1.61612	0.952545	3.48791	2.43442	0.90324	0.985415	1.88724	1.23403	1.8145	0	5.12882
PD-ALCR-00022	0.754165	2.33031	0	0.759908	0	0	0	0.4056	0	0	0	0	1	0.496088	0	0	0.769452	0.0529657	0.666369	1.07548	0.652008	2.29003	0.939466	0.596418	0.150225	1.22983	0.340232	0	0.736032	0.198301	0.262092	4.62727	0.974955	0	0	0.431086	0.632281	0	0.85169	0.603597	1.67275	1.35832	0.886805	0.355593	0.877109	0.870001	0.209116	0	0.34491
PD-ALCR-00023	0.806134	2.56455	0	9.69008	0	0	0	2.15444	0	0	0	0	1.19469	2.23079	0	0	3.0726	0.948554	4.97377	1.78506	2.77282	2.61799	0.813682	1.67412	2.94806	0.976626	0.705459	0.436959	1.7184	3.84841	7.07656	2.80799	1.10703	0	0	2.85446	2.28331	0	2.97102	0.870767	1.39905	1.03246	3.66962	1.42968	1.90329	0.954055	1.56065	0	2.21245
PD-ALCR-00024	1.18079	0.63264	0	0.478355	0	0	0	0.323796	0	0	0	0	2.52695	0.90633	0	0.962214	1.1353	0.753315	2.61131	0.912087	0	0	1	1.04139	0	0.769557	1.13644	0	0.645487	1.25513	4.99119	0.487733	0.773786	0	0	1.14868	0.15148	0.818627	0.558859	0.309733	1.37627	0.629379	0	0.31661	0.455639	0	0.631372	0	0.65438
PD-ALCR-00025	1.12804	0.91781	0	5.47824	0	0	0	0.591916	0	0	0	0	0.823818	0.657694	0	1.27744	1.69804	0.955294	0.932349	1.79615	0.943316	0	1.11736	0.732547	0.215869	0.701412	0.98345	1.44065	1.45519	0.358042	0.593874	3.23117	0.957627	0	0	0.4978	2.31627	0	1.00347	1.07202	0.417621	0.478284	1.00224	0.620695	0.73683	1.57528	1.39981	0.623068	0.787075
PD-ALCR-00026	1.02642	240.083	1.72658	2.31697	0	0	0	196.766	0	0	0	0	1.2931	0.902797	0	0	1.64605	0.93774	3.64959	2.01125	0.978668	0.463987	0.614844	0.845854	0.819309	1.03574	0.902368	2.58191	1.37736	2.66765	1.21904	1	1.38501	1	0	3.62394	1	1.90933	1.88112	4.40419	1	1.56961	2.26765	0.847915	1.33257	1.49196	1.38222	0.459383	4.03721
PD-ALCR-00027	0.739751	0.201996	0.0740702	1.29844	0	0	0	0.349734	0	0	0	0	0.824569	0.738867	0	0	2.37367	1.18853	0.969326	2.21407	0	0	0.701669	0.714418	0.939661	0.987101	1.08747	0	2.12916	0.732917	1.40572	0.930582	0.359011	0	0	0.764392	0.560954	0	2.24507	2.16517	4.93213	2.20285	1.13659	0.599613	0.504498	0.347438	0.910338	2.87037	2.14262
PD-ALCR-00028	0.563967	0.559038	0	4.68093	0	0	0	0.5563	1.06724	0	0	0	2.19247	1.32722	0	1.41199	2.47022	1.18052	3.39505	1.5438	0	0	0.428884	1.05149	0	0.978613	1.2214	2.40558	1.54409	2.61652	1.11134	0.931211	1.33278	0	1.00198	1.61678	1.88628	0	2.03239	1.51766	1.08061	1.00023	1.27537	0.774034	0.564932	1.0212	1.01567	0.905959	1.35516
PD-ALCR-00029	0.856631	0.459843	0	1.18068	0	0	0	0.601421	0	0	0	0	0.599031	0.771098	0	0	0.873658	1.25717	0.942877	1.00555	1.03999	0	1.41603	0.936842	0	0.825131	1.01655	0.574657	1	1.05589	0.0425105	0.270923	1.48388	0	0	1.17717	1.22466	0	1.1907	2.38066	0.687679	0.989324	1.52167	0.890395	0.740696	1.0799	0.944631	0	0.465073
PD-ALCR-00030	1.14412	102.987	0	0.190941	0	0	0	157.16	0	0	0	0	1.17692	1.94063	0	1.14753	0.0932494	0.765823	0.0223419	0.132746	2.24586	0.753996	2.39235	1.01294	0.0888147	1.11971	1.21885	1.15536	0	0	0.642679	3.11617	1.2642	1.63259	0	0.0555316	0.298264	0.154699	0.154781	0.162526	0.367434	0.167409	0.271105	2.07845	1.53346	3.53317	1.5029	0.925907	0.942277
PD-ALCR-00031	0.730959	1.89731	0	0.293503	0	0	0	0.912589	0	0	0	0	1.58812	0.53514	0	0.481076	0.212953	0.0192989	3.94398	0.400317	0.65286	0	1.85151	0.704759	0.0525552	1.5062	1.2573	0	0.172634	1.23246	1.55179	0.192993	0.78433	0	0	1.91071	0	1.56931	0.230542	0	0.171979	0.111013	0	0.458931	0.88885	1.04905	0.454759	0	0.607574
PD-ALCR-00032	0.665734	0.444094	0	4.72902	0	0	0	0.327913	1.88698	0	0	0	0.914168	0.616589	0	0	2.81194	0.806375	1.3608	1.68356	0.767737	0	0.707601	1.10989	0	1.23272	1.03458	2.16329	1.59754	0.903479	3.14504	3.56877	0.772991	0	1.73218	1.07621	2.38739	0	1.18075	0.931117	0.560935	0.489466	1.72952	1.38365	1.42077	1.4808	1.01162	0.798029	4.22069
PD-ALCR-00033	1.01114	0.359172	0	1.96859	0	0	0	0.300879	0	0	0	0	0.680766	0.620483	0	0.485718	2.3009	0.894339	1.11887	1.25538	0	0	0.971211	1.02553	0	1.06272	0.768745	0.274002	1.36822	0.714604	0.911271	1.54202	0.479938	0	0	0.637429	0.867349	0	1.48736	1.55989	0.294024	0.907562	0.930317	1.02449	1	0.327868	0.47731	0	0.424759
PD-ALCR-00034	0.885811	0.750285	0	0.837414	0	0	0	0.542432	0	0	0	0	1.5968	1.4834	0	0	1.26398	1.67748	1.03067	1.45914	3.04855	0	1.13793	0.807686	0	1.44946	2.05715	0.927129	0.883786	0.693512	1.47633	0.535484	0.837745	0	0	0.923791	0.357776	0	0.906281	1.61686	0.803711	0.936412	1.36362	3.44239	0.972366	0.726769	0.988378	1.28488	0.719225
PD-ALCR-00035	1.72114	42.6891	0	0.468033	0	0	0	89.5125	0	0	0	0	0.934509	2.80827	0	1.95186	0.51849	0.102098	0.128733	0.197849	2.1177	1.25498	0.875147	1.99845	1.54386	0.69811	0.820713	1.2016	0.574562	0.767294	4.91646	3.02521	1.52403	1.08663	0	0.196525	0.846958	0	0.984077	1.11241	0.34445	0.585675	0	3.555	1.451	1.72363	0.628613	0	0.616648
PD-ALCR-00036	1.08993	192.248	0	1.83696	0	0	0	349.686	0	0	0	1.12767	1.27157	2.42633	0	0.509281	1.54858	0.829591	1.2905	0.936189	1.75172	1.13542	1.10017	2.52523	0	1.05671	1.71351	0.602533	1.60828	2.85046	2.27323	1.1288	3.75846	3.31443	0	1.19643	1.7556	0	3.11113	4.87607	1.4337	2.09975	1.12166	4.31767	1.00028	1.95852	1.75856	1.1554	1.45619
PD-ALCR-00037	1.2131	0.399533	0	0.315175	0	0	0	0.301655	0	0	0	0	1.7513	1.57169	0	0	0.945317	0.495786	0.238476	0.624301	0.520767	0.375549	0.952345	1.71665	0.0440487	0.563945	1.22952	0.0820611	0.541724	0.21729	3.78548	2.9546	2.4558	0	0	0.321083	0.143055	0	0.736427	0.870946	0.459899	0.811296	0.859129	1.04323	2.83536	1.30311	1.06291	1.04468	1.15567
PD-ALCR-00038	0.988859	0.288065	0	0.90224	0	0	0	0.325758	0	0	0	0	0.375416	0.39007	0	0	1.26872	1.00022	0.245045	0.690648	0	0	1.23178	0.595196	58.2512	0.681357	1.07525	1.38507	0.761909	0.198554	1.47016	0.181281	0.605917	0	0	0.171481	0.403201	0	0.651407	0.553883	1.60262	0.756197	0.503399	0.523362	0.633448	0.390686	0.404046	0	0.544165
PD-ALCR-00039	1.09801	1.74884	0	1	0	0	0	1.76174	0	0	0	0	1.37185	1.22794	0	1.62491	0.643521	0.131319	1.11551	1.00773	1.6476	2.45878	0.788247	1.04976	13.7048	0.953715	1.33581	0.321998	0.73949	1.64239	0	0.7384	0.991705	0	0	1.48745	0.921063	0	1.77002	1.55642	0.942413	0.999767	1.48134	1.05231	0.383457	1.09122	1.32872	0	0.838197
PD-ALCR-00040	0.87177	0.745819	0	2.74673	0	0	0	1.13143	0	0	0	0	0.697765	0.803801	0	1.32645	2.06952	1.27993	0.878749	1.92648	1.90562	0	0.368962	0.996323	2.50987	1.0501	1.53833	4.61971	1.84201	0.459516	1.70289	0.190867	0.944721	0	0	0.559197	1.40432	0	1.44438	1.96103	1.18696	1.00984	1.83953	2.29153	0.957395	0.91056	1.16226	0	4.91039
PD-ALCR-00041	0.628395	6.98367	1.49677	1.054	0	0	0	7.26085	0	0	0	0	1.33194	0.862155	0	1.16144	0.57853	1.78991	0.470378	1.24433	0.856084	0	1.28573	0.916096	6.4104	1	0.972454	3.76033	1.37412	0.689823	0.0517697	1.61485	1.49056	0.244684	0	1.163	1.5976	0.917368	0.967407	3.78647	1.14908	1.83985	3.38325	1.01698	1.51567	0.756459	0.905576	0	3.05377
PD-ALCR-00042	0.751125	0.635072	0.459938	0.789409	0	0	0	0.717664	0	0	0	0	1.51673	1.34872	0	0	0.657026	1.14137	1.5356	0.979818	0.981324	2.53001	0.522076	1.28183	3.23971	1.1657	1.20927	0.210188	0.982848	1.17796	0.933032	1.25418	1.40642	0	0	1.89644	1.03717	0.970334	0.996528	1	1.9633	1.48613	1.03156	0.52089	0.640323	1	1.02423	0	1.58633
PD-ALCR-00043	0.724544	1.46238	0	0.789409	0	0	0	1.54803	0.640014	0	0	0	1.22413	0.953995	0	7.61681	0.412536	0.067999	0.861703	0.459938	0.477151	0.864576	0.977324	0.927318	6.89158	1.20453	1.05379	0.257182	0.550332	1.00488	1.72596	1.12121	0.769729	0	0.998024	0.734172	0.479118	0	0.72229	0.485152	0.172527	0.376373	0.621173	0.751214	1.73817	1.11823	0.510032	0.84816	0.780329
PD-ALCR-00044	0.66591	0.472932	0	0.0568002	0	0	0	0.374065	0	0	0	0	1.78403	2.61231	0	0.372125	0.311761	1.08062	0	0.0803582	0	0	1.05497	0.652681	1.34478	0.645501	0.816174	0.210006	0	0	0.91814	0.162745	0.845651	0	0	0	0	0	0.118108	0.125184	0	0.0508692	0	0.598815	2.23946	0.199235	0.929923	0	0.307304
PD-ALCR-00045	0.548949	19.4862	1	0.764638	0	0	0.51662	19.4762	0.932761	0	0	0	0.610073	3.56305	0	25.6349	35.1634	1.31638	0.385902	0.927415	1.01868	0	1.29669	1.00368	5.70112	1.15511	0.708142	0.572482	58.6272	7.02421	0.0256854	1.59358	2.2907	0.449508	0.434434	0.667012	1.0246	0	1.59147	10.5985	1.12175	1.45936	2.7566	1.78325	1.49432	0.963231	1.23285	0.712958	3.71539
PD-ALCR-00046	0.787761	1.18247	0	3.07259	3.74108	0	0	1.81782	0	1	1.41724	0	0.801985	1.61428	1	0	1.55168	2.52589	3.11169	2.48308	0.929313	0	1.04971	1.13553	0.11035	0.984549	1.50745	6.7944	1.56238	2.17155	2.48808	0.113775	0.984542	0	0	3.05526	2.83924	1.63508	3.00498	4.28746	0.907824	2.25585	3.78415	1.20679	1.08998	1.16976	1.54749	0	0.939113
[truncated: 107 more columns]
