# Supplementary material for: AI-driven discovery of blood xenobiotic biomarkers in neovascular age-related macular degeneration using iterative random forests
Source: Graefes Arch Clin Exp Ophthalmol. 2024 Jun 6;262(11):3567–75. doi: 10.1007/s00417-024-06538-2 (PMC11584439; doi:10.1007/s00417-024-06538-2)
Supplement: Supplementary file 3 — Supplementary file3 (XLSX 12 KB) [file 417_2024_6538_MOESM3_ESM.xlsx]

## Sheet: Sheet1
(each IRF model at iter. 20)	CNV activity	IRC	SHRM
perfluorooctanesulfonate (PFOS)	0.509835	0.226706	1.09486
ethyl beta-glucopyranoside	0.860893	5.65817	0.591499
caffeine	1.44751	0.12729	0
ferulic acid 4-sulfate	0.0454337	0.0323899	0
3-indoleglyoxylic acid	0.546508	0.0804518	0
ethyl alpha-glucopyranoside	0.0121744	0.0249669	0
1,3,7-trimethylurate	0	0.310094	0.585804
perfluorooctanoate (PFOA)	0	0.234823	0.0656528
3-formylindole	0	0.00726667	0.893734
guaiacol sulfate	0	0.0460649	1.27777
1,3-dimethylurate	0	0.0162005	0.807805
p-cresol sulfate	0	0.131985	0.201533
betonicine	0.0204319	0	0.392338
saccharin	2.80844	0	0.396707
paraxanthine	0.173766	0	0.161161
quinate	0.450517	0	0.809793
1,7-dimethylurate	0.20748	0	0.115521
stachydrine	0.059271	0	0.340579
3-hydroxyhippurate	0.0773637	0	0
mannonate	0.270373	0	0
2,3-dihydroxyisovalerate	0.603053	0	0
3-acetylphenol sulfate	0.0678637	0	0
4-hydroxychlorothalonil	0.729266	0	0
2-methoxyresorcinol sulfate	0.59451	0	0
erythritol	0.0105	0	0
4-allylcatechol sulfate	0.00985714	0	0
dihydrocaffeate sulfate	0.479998	0	0
2-naphthol sulfate	0	0.358957	0
3-hydroxy-2-methylpyridine sulfate	0	0.154755	0
3,5-dichloro-2,6-dihydroxybenzoic acid	0	0.107359	0
vanillic acid glycine	0	0.0398215	0
perfluorohexanesulfonic acid	0	0.0365061	0
thioproline	0	0.0471898	0
methyl glucopyranoside (alpha + beta)	0	0.216791	0
2-keto-3-deoxy-gluconate	0	0.416923	0
S-allylcysteine	0	0.0522952	0
O-sulfo-L-tyrosine	0	0.251319	0
4-methylcatechol sulfate	0	0.122353	0
thymol sulfate	0	0.147091	0
ethyl glucuronide	0	0.919675	0
iminodiacetate (IDA)	0	0.269385	0
N-(2-furoyl)glycine	0	0.13399	0
piperine	0	0.241358	0
EDTA	0	0	0.0243346
7-methylxanthine	0	0	0.0255429
3-methylxanthine	0	0	0.474364
caffeic acid sulfate	0	0	0.0969193
3-hydroxystachydrine	0	0	0.242252
theobromine	0	0	0.541073
ergothioneine	0	0	0.131285
hydroquinone sulfate	0	0	0.0449779
catechol sulfate	0	0	0.669189
